# Supplementary material for: Crystallization and Morphology of Triple Crystalline Polyethylene-b-poly(ethylene oxide)-b-poly(ε-caprolactone) PE-b-PEO-b-PCL Triblock Terpolymers
Source: Polymers (Basel). 2021 Sep 16;13(18):3133. doi: 10.3390/polym13183133 (PMC8473441; doi:10.3390/polym13183133)
Supplement: Supplementary file 1 [file polymers-13-03133-s001.zip]

Archive with 1 entries (1 files):
- polymers-1386604-supplementary.pdf
